# Supplementary material for: Magnetically Driven Muco-Inert Janus Nanovehicles for Enhanced Mucus Penetration and Cellular Uptake
Source: Molecules. 2022 Oct 27;27(21):7291. doi: 10.3390/molecules27217291 (PMC9654700; doi:10.3390/molecules27217291)
Supplement: Supplementary file 1 [file molecules-27-07291-s001.zip]

Archive with 1 entries (1 files):
- molecules-1960997-supplementary.pdf
